# Supplementary material for: Modified Potato Starch as a Potential Retardant for Prolonged Release of Lidocaine Hydrochloride from Methylcellulose Hydrophilic Gel
Source: Pharmaceutics. 2023 Jan 23;15(2):387. doi: 10.3390/pharmaceutics15020387 (PMC9966901; doi:10.3390/pharmaceutics15020387)
Supplement: Supplementary file 1 [file pharmaceutics-15-00387-s001.zip]

Archive with 1 entries (1 files):
- pharmaceutics-2091801-supplementary.pdf
